# Supplementary material for: Translating international guidelines for use in routine maternal and neonatal healthcare quality measurement
Source: Glob Health Action. 2020 Jul 13;13(1):1783956. doi: 10.1080/16549716.2020.1783956 (PMC7480423; doi:10.1080/16549716.2020.1783956)
Supplement: Supplemental Material [file ZGHA_A_1783956_SM0135.zip]

Archive with 4 entries (4 files):
- MHQ paper_SupplementaryFileTable1_8May2020.docx
- MHQ paper_SupplementaryFileTable2_8May2020.docx
- MHQ Paper_SupplementaryFileTable3_2June2020.docx
- MHQ Supplementary File Interview Guide_8May2020.docx
